# Supplementary material for: Real-World Visual and Refractive Results of Two Different Presbyopia Correcting Intraocular Lenses
Source: J Clin Med. 2025 Nov 20;14(22):8259. doi: 10.3390/jcm14228259 (PMC12653068; doi:10.3390/jcm14228259)
Supplement: Supplementary file 1 [file jcm-14-08259-s001.zip]

Archive with 1 entries (1 files):
- jcm-3950473-supplementary.pdf
